# Supplementary material for: Reverse GWAS: Using genetics to identify and model phenotypic subtypes
Source: PLoS Genet. 2019 Apr 5;15(4):e1008009. doi: 10.1371/journal.pgen.1008009 (PMC6469799; doi:10.1371/journal.pgen.1008009)
Supplement: S1 Table — GWAS means the standard regression approach conditioning on known covariates and genetic PCs. RGWAS is our approach, which uses covariate-aware clusters (MFMR) and tests for genetic variant effect heterogeneity (Het) or globally for any genetic effect (Global). “Previous Subtyping” is like RGWAS, except using covariate-unaware clustering (GMM) and heterogeneity tests. “Inf” means our calculations suffered numerical problems, meaning that λGC is very large. We do not perform SNP tests on NMR PC 5. (CSV) [file pgen.1008009.s015.csv]

	hom	het	glob	K_2Het	K_2Het	K_3Het	K_3Glob	K_4Glob	K_4Glob
T2D	1.0321925937203	1.04538078926807	1.05261727886015	1.82154749394648	1.53614032152248	44.2706393232833	40.4686929730738	136.415748848313	131.382384740842
preT2D	1.03443500175182	1.06713372681785	1.08272616474009	0.626752175024274	0.715758181543458	57.3576345370783	53.082112351328	95.2951516308908	90.8107800402564
chd	1.03926182992401	1.0999449959928	1.12452199947121	21.7142399034735	17.9432357361527	12.4219013321102	10.6589757830636	16.3519082958714	14.694010771761
B_P_gl0	1.0331167408961	1.29260032871583	1.25660914517265	0.663907197238593	0.751026253915651	89.37750657187	84.2895555457128	144.174663217632	139.137117709915
B_P_ins0	1.03601883692529	1.14653542863553	1.14677884527721	0.940155200754652	0.963469250654424	142.717154908556	136.714393285438	Inf	Inf
B_BMI	1.06102477198664	1.06489506622386	1.09874948263502	0.687169233479849	0.787851991721256	118.930930258866	113.321281548983	Inf	Inf
B_S_ldlc	1.02547331375879	1.07066634514568	1.07821454392643	0.950325314421178	0.94907065602171	56.5826885318959	52.3184346858304	Inf	Inf
B_S_hdlc	1.04560807586771	1.15852230396694	1.16470316119994	11.6059151634554	9.08210692657014	Inf	Inf	Inf	Inf
B_S_tottg	1.03769703336866	1.33456150117695	1.28200004797387	2.53147711388225	2.03524889143276	Inf	Inf	Inf	Inf
B_WHR	1.04198174777181	1.09255567613209	1.10763360996211	0.884172592846752	0.923777680049146	47.2514122672812	43.3927872377862	Inf	Inf
NMR_PC_1	1.04206896767291	1.23483739006409	1.21406385528639	43.7842788116358	38.5696483123999	Inf	Inf	Inf	Inf
NMR_PC_2	1.02307646388944	1.03575977984468	1.05324043815353	3.54940256848737	2.69299338807239	106.091402898796	100.627530865452	Inf	Inf
NMR_PC_3	1.0165347652386	0.983143068235001	0.996593542998382	Inf	Inf	Inf	Inf	Inf	Inf
NMR_PC_4	1.0285284470994	0.815094632454798	0.852045278746104	Inf	Inf	Inf	Inf	Inf	Inf
NMR_PC_5	1.00075295709382	1.83370173609672	1.64278242039487	Inf	Inf	Inf	Inf	Inf	Inf
NMR_PC_6	1.0207714274722	1.0736549354378	1.09084108052216	Inf	Inf	Inf	Inf	Inf	Inf
