# Supplementary material for: Reverse GWAS: Using genetics to identify and model phenotypic subtypes
Source: PLoS Genet. 2019 Apr 5;15(4):e1008009. doi: 10.1371/journal.pgen.1008009 (PMC6469799; doi:10.1371/journal.pgen.1008009)
Supplement: S2 Table — The “MFMR droptest” columns test using the large-effect covariate test implemented in the rgwas R package and described in the Methods in the main text. The “+Condition on T2D” columns run the same linear model as in droptest, except that T2D status is additionally included as a covariate; this analysis is performed to add confidence that the heterogeneous statin effect on glucose is not merely driven by simple confounding from T2D status. (CSV) [file pgen.1008009.s016.csv]

	K=2_droptest	K=3_droptest	K=4_droptest	K=2_+Condition_on_T2D	K=3_+Condition_on_T2D	K=4_+Condition_on_T2D
T2D	0.19713866612761	0.494834044939877	0.769959005281887	1	1	1
preT2D	0.230382803424717	0.124564430270621	0.408180864774649	0.413931969242569	0.0749615466668797	NA
chd	0.8709028540596	0.340463170866283	0.282250289673219	0.844494462520016	0.426891219865378	0.805062908445269
B_P_gl0	0.976231168810571	0.000119322923330845	2.33236496348624e-05	0.392641508008844	2.94742391336573e-06	9.66621528567106e-07
B_P_ins0	0.21837388057677	0.045644952606717	0.857678648253521	0.416159479822653	0.0177615416392966	0.709129978581774
B_BMI	0.29135023299478	0.0415125754981376	0.769622864748843	0.475128612344144	0.0291715844684782	0.791310844608483
B_S_ldlc	0.318212129238091	0.0381201108462929	0.00548808758472274	0.281314599565387	0.0794456064152246	0.00245881064290147
B_S_hdlc	0.138873475724121	0.0747869053140097	0.019541241023742	0.23059942802093	0.044579405473927	0.00769000035838585
B_S_tottg	0.085859071759577	0.344728852659034	0.07927865498403	0.124967585410761	0.137583649570796	0.0938969668919852
B_WHR	0.232790449982267	0.250608558304831	0.748149473431055	0.357067555973783	0.177953177702868	0.666794099073574
NMR_PC_1	0.0532759007753865	0.523235335219219	0.0438446375600939	0.0674691928332151	0.219811165185839	0.0612688391012183
NMR_PC_2	0.00753119020547205	0.00586141925716754	0.0560129205190439	0.016444240572657	0.00297496412756959	0.0886374155139716
NMR_PC_3	0.000351859860354273	0.0139180675004386	0.0055927529668246	6.30846856795364e-05	0.011648947871667	0.00325259380637054
NMR_PC_4	0.787410701978143	0.651488961529417	0.315871995509469	0.862634701306828	0.727589573737397	0.454996604656765
NMR_PC_5	0.519594170438029	0.437398662491614	0.0920885022847914	0.510672833444849	0.424987507982048	0.0883384316898219
NMR_PC_6	0.0107333628241388	0.218443536279065	0.014391442011415	0.0114002558112531	0.302032675901999	0.01195512275026
